# Supplementary material for: Impact of Dietary Protein Content on Soil Bacterial and Fungal Communities in a Rice–Crab Co-culture System
Source: Front Microbiol. 2021 Jun 21;12:696427. doi: 10.3389/fmicb.2021.696427 (PMC8256891; doi:10.3389/fmicb.2021.696427)
Supplement: Supplementary file 1 [file Table_1.XLSX]

## Sheet: TableS1
	Table S1 Sequences data for bacterial and fungal of crab rice coculture soils collected in July 2020 and October 2020
Soil Samples		Bacterial							Fungal
		Input	Filtered	Denoised	Merged	Non-chimeric	Non-singleton		Input	Filtered	Denoised	Merged	Non-chimeric	Non-singleton
July	TD_0-1	128030	117750	104950	75998	60492	54252		85609	85000	84606	84213	84213	84213
	TD_0-2	82126	75089	69884	59968	52836	51374		77848	77244	76887	76415	76141	76140
	TD_0-3	91318	84211	78777	68455	61736	60091		79702	79159	78126	77454	77042	77042
	TD_15-1	84004	76277	70955	60629	52768	50882		76451	75890	75339	74655	73988	73988
	TD_15-2	80797	73314	68897	61020	55431	54148		74818	74281	73857	73237	72944	72944
	TD_15-3	89686	81516	76611	67899	63121	61956		82131	81510	81117	80616	79970	79968
	TD_30-1	92601	84598	79935	71411	65157	63661		81763	81183	80431	79478	78948	78948
	TD_30-2	79905	72273	67618	59136	51918	50507		79775	79275	78775	78335	77853	77853
	TD_30-3	83948	76271	71514	62382	54689	53249		72835	72214	71808	71280	70836	70836
	TD_45-1	81918	75138	70262	59994	52492	50837		75975	75567	75245	74748	74428	74428
	TD_45-2	87719	80707	75036	63953	53078	50764		79733	79318	79062	78673	78504	78504
	TD_45-3	74340	67296	62058	51292	41646	39704		79826	79089	78660	77704	77084	77084
October	TD_0-1	90582	82636	77640	69089	63911	62530		71474	70121	69096	67934	67934	67934
	TD_0-2	90540	83706	79367	70854	63076	61655		70080	68790	67900	66698	66676	66676
	TD_0-3	91076	83223	78543	68897	61631	60067		72210	71179	70476	69422	69113	69113
	TD_15-1	88389	79931	75467	67221	60345	58838		65190	64220	63227	62266	62089	62089
	TD_15-2	94029	86359	81173	72113	65470	64106		66438	65391	64258	63417	63417	63417
	TD_15-3	82787	76004	71438	62512	54697	53096		88954	88418	88064	87462	86961	86961
	TD_30-1	82125	75227	70739	63784	58586	57414		84264	83710	83107	82215	81663	81662
	TD_30-2	79548	71922	67170	59779	55313	53963		81945	81290	80560	79843	79399	79399
	TD_30-3	83660	76764	71962	62279	55791	54399		78309	77670	77163	76571	75959	75958
	TD_45-1	89022	81287	76664	67967	61439	60134		85899	85207	84867	84297	83396	83396
	TD_45-2	85903	79166	74675	66365	58614	57206		83672	83124	82698	81998	81966	81965
	TD_45-3	83054	74902	69660	57251	49634	47688		80043	79475	79072	78594	78336	78336

## Sheet: TableS2
Table S2 Anotation data for bacterial and fungal of crab rice coculture soils collected in July 2020 and October 2020
Soil Samples		Bacterial							Fungal
		Phylum	Class	Order	Family	Genus	Species		Phylum	Class	Order	Family	Genus	Species
July	TD_0-1	36	95	200	297	459	110		2	9	12	11	13	8
	TD_0-2	37	98	206	317	493	98		7	18	33	36	49	41
	TD_0-3	37	104	228	350	510	88		9	20	31	45	58	59
	TD_15-1	36	101	214	336	488	109		6	16	24	24	34	32
	TD_15-2	41	103	219	349	521	107		6	15	30	35	48	44
	TD_15-3	42	110	225	352	556	110		8	18	28	35	45	34
	TD_30-1	41	107	223	342	528	104		6	16	41	68	108	98
	TD_30-2	31	94	195	299	448	88		8	20	34	37	64	57
	TD_30-3	37	100	204	310	467	96		6	14	23	22	30	25
	TD_45-1	34	94	202	305	464	91		5	14	26	23	33	24
	TD_45-2	38	95	206	310	460	90		6	16	29	33	41	37
	TD_45-3	34	89	188	277	399	80		8	17	27	30	41	34
October	TD_0-1	45	112	234	358	545	107		4	6	10	7	7	4
	TD_0-2	37	108	213	317	430	70		4	10	12	14	17	15
	TD_0-3	41	101	227	344	499	86		6	12	18	19	26	20
	TD_15-1	37	101	208	315	452	88		6	13	27	36	52	44
	TD_15-2	41	108	228	338	492	99		4	10	16	16	20	16
	TD_15-3	40	103	216	321	470	100		7	18	28	37	55	48
	TD_30-1	41	104	216	337	521	97		6	16	39	51	75	65
	TD_30-2	48	119	247	384	579	115		5	14	27	35	47	39
	TD_30-3	40	105	210	314	470	102		6	15	22	22	30	27
	TD_45-1	43	108	217	324	480	94		5	13	18	20	33	32
	TD_45-2	39	98	208	312	446	74		5	11	26	32	42	35
	TD_45-3	36	89	181	275	429	84		6	14	29	37	46	45

## Sheet: TableS3
Table S3 pH data of crab rice coculture soils collected in July 2020 and October 2020
Soil Samples		pH
July	TD_0-1	8.23
	TD_0-2	8.31
	TD_0-3	8.21
	TD_15-1	8.32
	TD_15-2	8.24
	TD_15-3	8.33
	TD_30-1	8.12
	TD_30-2	8.07
	TD_30-3	8.15
	TD_45-1	8.01
	TD_45-2	8.15
	TD_45-3	7.92
October	TD_0-1	8.13
	TD_0-2	8.31
	TD_0-3	7.98
	TD_15-1	7.87
	TD_15-2	7.95
	TD_15-3	8.01
	TD_30-1	7.84
	TD_30-2	7.95
	TD_30-3	7.71
	TD_45-1	7.63
	TD_45-2	7.41
	TD_45-3	7.53
